# Supplementary material for: Design, Synthesis, Antitumour Evaluation, and In Silico Studies of Pyrazolo-[1,5-c]quinazolinone Derivatives Targeting Potential Cyclin-Dependent Kinases
Source: Molecules. 2023 Sep 13;28(18):6606. doi: 10.3390/molecules28186606 (PMC10536637; doi:10.3390/molecules28186606)
Supplement: Supplementary file 1 [file molecules-28-06606-s001.zip]

Archive with 1 entries (1 files):
- molecules-2527425-supplementary.pdf
